# Supplementary material for: Pediatric Toxidrome Simulation Curriculum: Lidocaine-Induced Methemoglobinemia
Source: MedEdPORTAL. 2021 Jan 28;17:11089. doi: 10.15766/mep_2374-8265.11089 (PMC7842087; doi:10.15766/mep_2374-8265.11089)
Supplement: Supplementary file 1 — Simulation Case.docxEnvironment Preparation.docxImages.pptxTeamwork and Communication Glossary.docxDebriefing Guide.docxEvaluation Form.docxDidactics.pptx [file mep_2374-8265.11089-s001.zip]

Archive with 8 entries (8 files):
- A. Simulation Case.docx
- B. Environment Preparation.docx
- C. Images.pptx
- D. Teamwork and Communication Glossary.docx
- E. Debriefing Guide.docx
- F. Evaluation Form.docx
- G. Didactics.pptx
- _Educational_Summary_Report_11089.pdf
